# Supplementary material for: Clinicopathologic characteristics and prognostic factors for primary spinal epidural lymphoma: report on 36 Chinese patients and review of the literature
Source: BMC Cancer. 2017 Feb 14;17:131. doi: 10.1186/s12885-017-3093-z (PMC5309972; doi:10.1186/s12885-017-3093-z)
Supplement: Additional file 2: Table S2. — The clinical and pathologic features of Primary spinal epidural lymphomas cases published. (XLSX 20 kb) [file 12885_2017_3093_MOESM2_ESM.xlsx]

## Sheet: Sheet4
Table S2. The clinical and pathologic features of Primary spinal epidural lymphomas cases published.
Case	Reference	Gender	Age	Interval (Onset-dyiagnosis)	Pathology	Stage	LCA	CD3	CD20	Range	Therapy	Recurrence		Follow-up (month)
number												Interval	Site
1	Masahiro Morita. et al [16]	M	67	2mo	T cell lymphoma	IEa	/	(+)	/	L3–L5	S+RT（50Gy）	8mo	brain	Died at 14
2		F	68	1wk	B cell lymphoma	/	/	/	/	/	RT	ND	ND	tumor-free 3
3		M	59	3mo	B cell lymphoma	/	/	/	/	/	RT+CT	ND	ND	tumor-free 24
4		F	29	2wk	B cell lymphoma	/	/	/	/	/	/	ND	ND	Died at 1.2
5		F	69	3wk	/	/	/	/	/	/	/	/	/	/
6		M	16	3wk	T cell lymphoma	/	/	/	/	/	RT+CT	ND	ND	Died at 8
7		F	30	2mo	B cell lymphoma	/	/	/	/	/	RT+CT	ND	ND	tumor-free 12
8		F	71	3wk	B cell lymphoma	/	/	/	/	/	CT	ND	ND	Died at 16
9		F	67	3yr	B cell lymphoma	/	/	/	/	/	RT+CT	ND	ND	tumor-free 36
10	Jaume Mora. et al [17]	M	9	2mo	Burkitt’s lymphoma	IEa	/	/	/	T9-T11	S+CT+RT（34Gy）	5mo	T5–T7	Died at 17
11		M	18	1mo	Burkitt’s lymphoma	IEa	/	/	/	T11	S+CT+RT（33Gy）	8mo	T11	Died at 16
12		M	15	4mo	B cell lymphoma	Ⅳ	/	/	/	L2-3	S+CT+RT（20GY）	ND	ND	tumor-free 120
13		F	10	1mo	T cell lymphoma	IEa	/	/	/	C3–C6	S+CT+RT（22GY）	ND	ND	tumor-free 144
14		M	16	1mo	B cell lymphoma	Ⅳ	/	/	/	T6-T11	S+CT	ND	ND	tumor-free 80
15	Hyun-Jun Cho. et al [18]	M	29	1wk	B cell lymphoma	/	/	/	(+)	L5-S2	S+CT	/	/	/
16	Khursheed Nayil. et al [19]	M	53	2mo	B cell lymphoma	IEa	/	(-)	(+)	L5-S2	S+RT	ND	ND	tumor-free 6
17	Rahul Mally. et al [20]	M	24	6mo	B cell lymphoma	IEa	(+)	(-)	(+)	L5-S2	S+CT+RT（45GY）	ND	ND	tumor-free 3
18	Francesc Alameda. et al [21]	M	70	1mo	B cell lymphoma	IEa	/	/	(+)	T1–3	S+CT+RT（36GY）	ND	ND	tumor-free 4
19	Christoph Kahl. et al [22]	F	49	a periody of days	B cell lymphoma	IEa	/	/	/	T12	S+CT+RT（46GY）	15mo	Thoracalis	Died at 84
20		F	31	/	B cell lymphoma	IEa	/	/	/	T4–T7	S+CT+RT（30GY）	ND	ND	tumor-free 120
21		F	57	/	B cell lymphoma	IEa	/	/	/	T5–T7	S+CT+RT（30GY）	ND	ND	tumor-free 6
22	Maja Barnard. et al [23]	M	71	/	B cell lymphoma	IEa	/	/	(+)	L4-S1	S+RT	7mo	Lung/Mediastinum	Alive with tumor 7
23	A. Raco. et al [24]	F	7	/	B cell lymphoma	/	/	/	/	/	S+CT+RT（40GY）	ND	ND	tumor-free 56
24		F	8	/	B cell lymphoma	/	/	/	/	/	S+CT+RT（40GY）	ND	ND	tumor-free 62
25		F	9	/	T cell lymphoma	/	/	/	/	/	S+CT+RT（40GY）	ND	ND	tumor-free 72
26		F	15	/	B cell lymphoma	/	/	/	/	/	S+CT+RT（40GY）	ND	ND	tumor-free 64
27		M	6	/	B cell lymphoma	/	/	/	/	/	S+CT+RT（40GY）	ND	ND	tumor-free 32
28		M	9	/	B cell lymphoma	/	/	/	/	/	S+CT+RT（40GY）	ND	ND	tumor-free 24
29	Maurizio Salvati. et al [25]	M	42	/	B cell lymphoma	IE	/	/	/	/	S+CT+RT（40GY）	ND	ND	tumor-free 32
30		F	51	/	B cell lymphoma	IE	/	/	/	/	S	ND	ND	Died at 3
31		M	52	/	B cell lymphoma	IE	/	/	/	/	S+RT（40GY）	ND	ND	Died at 51
32		F	51	/	B cell lymphoma	IE	/	/	/	/	S+CT+RT（40GY）	ND	ND	Died at 32
33		M	48	/	B cell lymphoma	IE	/	/	/	/	S	ND	ND	Died at 7
34		M	46	/	B cell lymphoma	IE	/	/	/	/	S+CT+RT（40GY）	ND	ND	tumor-free 86
35		F	53	/	B cell lymphoma	IE	/	/	/	/	S+RT（40GY）	ND	ND	Died at 51
36		F	47	/	B cell lymphoma	IE	/	/	/	/	S+CT+RT（40GY）	ND	ND	Died at 13
37		M	48	/	B cell lymphoma	IE	/	/	/	/	S	ND	ND	Died at 5
38		F	48	/	B cell lymphoma	IE	/	/	/	/	S+CT+RT（40GY）	ND	ND	Died at 19
39		M	47	/	B cell lymphoma	IE	/	/	/	/	S+CT+RT（40GY）	ND	ND	Died at 39
40		F	56	/	B cell lymphoma	IE	/	/	/	/	S+CT+RT（40GY）	ND	ND	tumor-free 54
41		M	55	/	B cell lymphoma	IE	/	/	/	/	S+RT（40GY）	ND	ND	Died at 38
42		F	51	/	B cell lymphoma	IE	/	/	/	/	S+CT+RT（40GY）	ND	ND	Died at 19
43		M	52	/	B cell lymphoma	IE	/	/	/	/	S+CT+RT（40GY）	ND	ND	Died at 22
44		F	51	/	B cell lymphoma	IE	/	/	/	/	S+CT+RT（40GY）	ND	ND	tumor-free 72
45		M	53	/	B cell lymphoma	IE	/	/	/	/	S+CT+RT（40GY）	ND	ND	Died at 12
46		F	53	/	B cell lymphoma	IE	/	/	/	/	S+CT+RT（40GY）	ND	ND	Died at 32
47		M	55	/	B cell lymphoma	IE	/	/	/	/	S+CT+RT（40GY）	ND	ND	Died at 12
48	Mark Klyons. et al [26]	/	53	several moonths	B cell lymphoma	/	/	/	/	L-5	S+RT（40GY）	ND	ND	tumor-free 56
49		/	72	several moonths	B cell lymphoma	/	/	/	/	C-3	S+RT（36GY）	ND	ND	tumor-free 28
50		/	43	several moonths	B cell lymphoma	/	/	/	/	L-5	S+RT（48.6GY）	21mo	Skin	Alive with tumor 91
51		/	50	several moonths	T cell lymphoma	/	/	/	/	C-l	S+RT（40GY）	62mo	Inguinal	Alive with tumor 177
52		/	55	several moonths	B cell lymphoma	/	/	/	/	T-3	S+RT（40.6GY）	15mo	Retroperitoneal	Alive with tumor 105
53		/	68	several moonths	B cell lymphoma	/	/	/	/	T-7	S+RT（20GY）	ND	ND	tumor-free 119
54		/	73	several moonths	B cell lymphoma	/	/	/	/	T-3	S+RT（41.4GY）	17mo	Retroperitoneal	Alive with tumor 41
55		/	75	several moonths	B cell lymphoma	/	/	/	/	T-9	S+RT（36GY）	ND	ND	Died at 12
56		/	80	several moonths	B cell lymphoma	/	/	/	/	T-7	S+RT（30GY）	ND	ND	Died at 10
57		/	80	several moonths	B cell lymphoma	/	/	/	/	T-9	S+RT（30GY）	ND	ND	Died at 2
58	Tetsuya Tsukada. et al [27]	M	70	2wk	B cell lymphoma	IEa	/	/	/	T7-T11	S+CT+RT（40GY）	ND	ND	tumor-free 28
59	Ron Epelbaum. et al [28]	M	77	/	B cell lymphoma	IIE	/	/	/	/	S+CT	ND	ND	Died at 1.5
60		F	73	/	B cell lymphoma	IE	/	/	/	/	S+RT（24GY/4F）	ND	ND	Died at 26
61		F	24	/	Burkitt’s lymphoma	IV	/	/	/	/	S+CT	ND	ND	Died at 8
62		M	53	/	B cell lymphoma	IE	/	/	/	/	S+CT+RT（30GY）	ND	ND	Died at 20
63		M	57	/	B cell lymphoma	IIIE	/	/	/	/	S+CT+RT（30GY）	ND	ND	tumor-free 114
64		F	24	/	B cell lymphoma	IE	/	/	/	/	S+RT（46GY）	ND	ND	tumor-free 27
65		M	45	/	B cell lymphoma	IE	/	/	/	/	S+CT+RT（46GY/23F）	ND	ND	tumor-free 42
66		F	45	/	B cell lymphoma	IV	/	/	/	/	S+CT+RT（30GY）	ND	ND	tumor-free 49
67		F	46	/	B cell lymphoma	IE	/	/	/	/	S+CT+RT（42GY）	ND	ND	Alive with tumor 37
68		F	44	/	B cell lymphoma	IV	/	/	/	/	S+CT	ND	ND	tumor-free 16
69	Jaume Mora. et al [29]	M	9	2mo	Burkitt’s lymphoma	IEa	/	/	/	T9-T11	S+CT+RT（34GY）	5mo	L1/L5	Died at 12
70		M	18	1mo	Burkitt’s lymphoma	IEa	/	/	/	T11	S+CT+RT（33GY）	8mo	T11	Died at 8
71		M	15	4mo	B cell lymphoma	IV	/	/	/	L2–L3	S+CT+RT（20GY）	ND	ND	tumor-free 120
72		F	10	1mo	T cell lymphoma	IEa	/	/	/	C3-C6	S+CT+RT（22GY）	ND	ND	tumor-free 149
73		M	16	1mo	B cell lymphoma	IV	/	/	/	T6-T11	S+CT	ND	ND	tumor-free 80
74	Lyons. et al [30]	M	43	6mo	B cell lymphoma	/	/	/	/	/	S+RT（48.6GY）	ND	ND	tumor-free 64
75		M	50	6mo	T cell lymphoma	/	/	/	/	C1	S+RT（40GY）	ND	ND	tumor-free 64
76		F	55	2mo	B cell lymphoma	/	/	/	/	T3	S+RT（40.6GY）	15mo	Retroperitoneal	Alive with tumor 55
77		F	68	2mo	B cell lymphoma	/	/	/	/	T7	S+CT+RT（20GY）	ND	ND	tumor-free 71
78		M	73	4mo	B cell lymphoma	/	/	/	/	T3	S+RT（41.4GY）	17mo	Mediastinum	Died at 41
79		M	75	1mo	B cell lymphoma	/	/	/	/	T9	S+RT（36GY）	ND	ND	Died at 12
80		M	80	2mo	B cell lymphoma	/	/	/	/	T7	S+RT（30GY）	ND	ND	Died at 10
81		M	80	60mo	B cell lymphoma	/	/	/	/	T9	S+RT（30GY）	ND	ND	Died at 2
82	Homma S. et al [31]	M	63	/	B cell lymphoma	IE	/	/	/	T3	S+CT+RT	ND	ND	tumor-free 18
83	Ashok Kumar Malani. et al [32]	M	53	1mo	Burkitt’s lymphoma	Ⅳ	/	/	(+)	T4-T10	CT+RT	ND	ND	tumor-free 60
84	Tenjun Mizugami. et al [33]	M	6	6dy	Burkitt’s lymphoma	IE	/	/	/	T7-T11	S+CT	13mo	T7-T11	Died at 33
85		M	5	4dy	Burkitt’s lymphoma	IE	/	/	/	T12-L4	S+CT	3mo	Brain/Live	Died at 10
86		F	7	5dy	Burkitt’s lymphoma	IE	/	/	/	T9-L2	S+CT	ND	ND	Died at 3
87	Matthew F. Daley. et al [34]	M	13	7dy	Burkitt’s lymphoma	IE	/	/	(+)	L1-L2	S+CT	ND	ND	tumor-free 68
88		M	6	13dy	Burkitt’s lymphoma	/	/	/	/	T2-T5	S+CT	ND	ND	tumor-free 24
89		M	7	2dy	Burkitt’s lymphoma	/	/	/	/	C7-T4	S+CT+RT	ND	ND	Died at 5
90		M	12	15dy	Burkitt’s lymphoma	/	/	/	/	T7-T10	S+CT	ND	ND	Died at 4
91		M	6	1dy	Burkitt’s lymphoma	/	/	/	/	T7-T11	S+CT+RT	12mo	Leucocythemia	Died at 32
92		M	5	4dy	Burkitt’s lymphoma	/	/	/	/	T12-L4	S+CT+RT	3mo	Brain/Live	Died at 10
93		F	7	5dy	Burkitt’s lymphoma	/	/	/	/	T9-L2	S+CT+RT	ND	ND	Died at 3
94		M	18	1dy	Burkitt’s lymphoma	/	/	/	/	T11	S+CT+RT	5mo	T11	Died at 11
S, surgery; CT, chemotherapy; RT, radiotherapy; M, male; F, female.
